# Supplementary material for: Molecular characterization of Smtdc-1 and Smddc-1 discloses roles as male-competence factors for the sexual maturation of Schistosoma mansoni females
Source: Front Cell Infect Microbiol. 2023 May 26;13:1173557. doi: 10.3389/fcimb.2023.1173557 (PMC10252128; doi:10.3389/fcimb.2023.1173557)
Supplement: Supplementary file 1 [file DataSheet_1.zip]

Archive with 1 entries (1 files):
- Supplementary Material .docx
